# Supplementary material for: Structural Properties of Phenylalanine-Based Dimers Revealed Using IR Action Spectroscopy
Source: Molecules. 2022 Apr 6;27(7):2367. doi: 10.3390/molecules27072367 (PMC9000879; doi:10.3390/molecules27072367)
Supplement: Supplementary file 1 [file molecules-27-02367-s001.zip]

Archive with 1 entries (1 files):
- molecules-1616620-supplementary.pdf
